# Supplementary material for: Optimization of Resveratrol Used as a Scaffold to Design Histone Deacetylase (HDAC-1 and HDAC-2) Inhibitors
Source: Pharmaceuticals (Basel). 2022 Oct 13;15(10):1260. doi: 10.3390/ph15101260 (PMC9611521; doi:10.3390/ph15101260)
Supplement: Supplementary file 1 [file pharmaceuticals-15-01260-s001.zip]

Archive with 1 entries (1 files):
- pharmaceuticals-1901579-Supplementary Materials.pdf
